# Supplementary material for: SI-ATRP Decoration of Magnetic Nanoparticles with PHEMA and Post-Polymerization Modification with Folic Acid for Tumor Cells’ Specific Targeting
Source: Int J Mol Sci. 2021 Dec 23;23(1):155. doi: 10.3390/ijms23010155 (PMC8745432; doi:10.3390/ijms23010155)
Supplement: Supplementary file 1 [file ijms-23-00155-s001.zip]

Archive with 1 entries (1 files):
- ijms-1518073-supplementary.pdf
